# Supplementary material for: The Complete Chloroplast Genome of Meconopsis simplicifolia and Its Genetic Comparison to Other Meconopsis Species
Source: Genes (Basel). 2024 Oct 6;15(10):1301. doi: 10.3390/genes15101301 (PMC11507337; doi:10.3390/genes15101301)
Supplement: Supplementary file 1 [file genes-15-01301-s001.zip]

Archive with 1 entries (1 files):
- genes-3230636-supplementary.pdf
